# Supplementary material for: Anti-Proliferative and Cytoprotective Activity of Aryl Carbamate and Aryl Urea Derivatives with Alkyl Groups and Chlorine as Substituents
Source: Molecules. 2022 Jun 4;27(11):3616. doi: 10.3390/molecules27113616 (PMC9182529; doi:10.3390/molecules27113616)
Supplement: Supplementary file 1 [file molecules-27-03616-s001.zip]

Archive with 1 entries (1 files):
- molecules-1714360-supplementary.pdf
